# Supplementary material for: Antioxidant Diets and Lifestyles Could Mitigate the Risk of Sarcopenia with Low Muscle Mass in Women: A Retrospective Study
Source: Healthcare (Basel). 2025 Apr 15;13(8):910. doi: 10.3390/healthcare13080910 (PMC12026764; doi:10.3390/healthcare13080910)
Supplement: Supplementary file 1 [file healthcare-13-00910-s001.zip]

Archive with 1 entries (1 files):
- healthcare-3444119-supplementary.pdf
